# Supplementary material for: Intravenous Polyethylene Glycol Alleviates Intestinal Ischemia-Reperfusion Injury in a Rodent Model
Source: Int J Mol Sci. 2023 Jun 28;24(13):10775. doi: 10.3390/ijms241310775 (PMC10341386; doi:10.3390/ijms241310775)
Supplement: Supplementary file 1 [file ijms-24-10775-s001.zip]

Archive with 1 entries (1 files):
- ijms-2467371-supplementary.pdf
